# Supplementary material for: Molecular and Structure–Properties Comparison of an Anionically Synthesized Diblock Copolymer of the PS-b-PI Sequence and Its Hydrogenated or Sulfonated Derivatives
Source: Polymers (Basel). 2021 Nov 28;13(23):4167. doi: 10.3390/polym13234167 (PMC8659476; doi:10.3390/polym13234167)
Supplement: Supplementary file 1 [file polymers-13-04167-s001.zip]

Archive with 1 entries (1 files):
- polymers-1479408-supplementary.pdf
